# Supplementary material for: Taxonomic study on Lathrobium Gravenhorst (Coleoptera, Staphylinidae, Paederinae) from Longwangshan Mountain, East China
Source: Zookeys. 2012 Jan 13;(165):21–32. doi: 10.3897/zookeys.165.2384 (PMC3272631; doi:10.3897/zookeys.165.2384)
Supplement: XML Treatment for Lathrobium lingae [file zookeys.165.2384-treatment1.xml]

<!DOCTYPE tp:taxon-treatment
  PUBLIC "-//TaxonX//DTD Taxonomic Treatment Publishing DTD v0 20100105//EN" "tax-treatment-NSO.dtd">
<tp:taxon-treatment xmlns:tp="http://www.plazi.org/taxpub"><tp:treatment-meta><mixed-citation publication-type="journal"><person-group><name><surname>Peng</surname><given-names>Zhong</given-names></name><name><surname>Li</surname><given-names>Li-Zhen</given-names></name><name><surname>Zhao</surname><given-names>Mei-Jun</given-names></name></person-group><article-title>Taxonomic study on <italic>Lathrobium</italic> Gravenhorst (Coleoptera, Staphylinidae, Paederinae) from Longwangshan Mountain, East China</article-title><source>Zookeys</source><day>13</day><month>1</month><year>2012</year><volume>2012</volume><issue>165</issue><fpage>21</fpage><lpage>32</lpage><pub-id pub-id-type="doi">10.3897/zookeys.165.2384</pub-id></mixed-citation></tp:treatment-meta><tp:nomenclature><tp:taxon-name>
                        <tp:taxon-name-part taxon-name-part-type="genus">Lathrobium</tp:taxon-name-part>
                        <tp:taxon-name-part taxon-name-part-type="species">lingae</tp:taxon-name-part>
                    <object-id xmlns:xlink="http://www.w3.org/1999/xlink" xlink:type="simple">urn:lsid:zoobank.org:act:741943E9-A379-42E0-807D-811A596FCE88</object-id>
                    <object-id xmlns:xlink="http://www.w3.org/1999/xlink" xlink:type="simple">http://species-id.net/wiki/Lathrobium_lingae</object-id>
                    </tp:taxon-name><tp:taxon-status xmlns:xlink="http://www.w3.org/1999/xlink" xlink:type="simple">sp. n.</tp:taxon-status><xref ref-type="fig" rid="F1">Figs 1A</xref><xref ref-type="fig" rid="F3">3</xref></tp:nomenclature><tp:treatment-sec sec-type="Type locality"><title>Type locality.</title><p>Longwangshan Nature Reserve, Zhejiang Province, East China</p></tp:treatment-sec><tp:treatment-sec sec-type="Type material"><title>Type material</title><p>(1 ♂). Holotype: ♂, labeled ‘<bold>CHINA:</bold> zhejiang Prov. / Anji County / Longwang Mt. / 25.iv.2006, alt. 950–1,200 m / Rui-Fen Ling leg.’.</p><!--PageBreak--></tp:treatment-sec><tp:treatment-sec sec-type="Description"><title>Description.</title><p>Measurements and ratios (holotype):BL 6.88, HL 1.00, HW 1.11, PL 1.27, PW 1.15, EL 1.36, HL/HW 0.91, HW/PW 0.96, HL/PL 0.79, PL/PW 1.11, EL/PL 0.71.</p><p>Male (<xref ref-type="fig" rid="F1">Fig. 1A</xref>). Body brown with paler apex, legs reddish brown, antennae reddish brown to yellowish brown.</p><p>Head quadrate; posterior angles broadly rounded; postgenae weakly convex ventrally; integument with coarse and moderately dense punctation; eyes reduced.</p><p>Pronotum slightly stocky, slightly broader than head; punctation sparser than that of head; interstices shining, lacking microsculpture.</p><p>Elytra at suture distinctly shorter than pronotum; wider than long; punctation well-defined; and hind wings completely reduced.</p><p>Abdomen with dense pubescence; sternite VII (<xref ref-type="fig" rid="F3">Fig. 3A</xref>) with short dark modified setae on postero-median semicircular impression; sternite VIII (<xref ref-type="fig" rid="F3">Fig. 3C</xref>) with triangular emargination and with short dark modified setae on deep impression; sternite IX (<xref ref-type="fig" rid="F3">Fig. 3B</xref>) asymmetrical; aedeagus (<xref ref-type="fig" rid="F3">Fig. 3D, 3E</xref>) with conspicuously long, slender ventral process and twisted dorsal sclerites.</p><p>Female. Unknown.</p><fig id="F1" position="float" orientation="portrait"><label>Figures 1.</label><caption><p>Male habitus of <italic><tp:taxon-name>Lathrobium</tp:taxon-name></italic> spp., <bold>A</bold> <italic><tp:taxon-name>Lathrobium lingae</tp:taxon-name></italic> <bold>B</bold> <italic><tp:taxon-name>Lathrobium longwangshanense</tp:taxon-name></italic> <bold>C</bold> <italic><tp:taxon-name>Lathrobium tianmushanense</tp:taxon-name></italic>. Scales: 1.0 mm.</p></caption><graphic xmlns:xlink="http://www.w3.org/1999/xlink" xlink:href="ZooKeys-165-021-g001.jpg" position="float" orientation="portrait" xlink:type="simple"/></fig></tp:treatment-sec><tp:treatment-sec sec-type="Distribution"><title>Distribution.</title><p>East China (Zhejiang: Longwangshan Mountain).</p></tp:treatment-sec><tp:treatment-sec sec-type="Etymology"><title>Etymology.</title><p>The species is named after Rui-Fen Ling, who collected the type specimens.</p></tp:treatment-sec><tp:treatment-sec sec-type="Remarks"><title>Remarks.</title><p>The new species is close to <italic><tp:taxon-name>Lathrobium fengae</tp:taxon-name></italic> in similar general form. <italic><tp:taxon-name>Lathrobium lingae</tp:taxon-name></italic> differs especially by the male sternite VII with deeper impression, male sternite VIII with regularly triangular apico-median emargination, and aedeagus with gracile <!--PageBreak-->ventral process and single dorsal sclerite. <italic><tp:taxon-name>Lathrobium fengae</tp:taxon-name></italic> has the male sternite VII with shallower impression, male sternite VIII with irregular apico-median emargination, and aedeagus with broad ventral process and two dorsal sclerites.</p></tp:treatment-sec><tp:treatment-sec><!--Section generated to contain objects referenced in tp:taxon-treatment.--><fig id="F3" position="float" orientation="portrait"><label>Figures 3.</label><caption><p><italic><tp:taxon-name>Lathrobium lingae</tp:taxon-name></italic>. <bold>A</bold> male sternite VII <bold>B</bold> male sternite IX <bold>C</bold> male sternite VIII <bold>D</bold> aedeagus in lateral view <bold>E</bold> aedeagus in ventral view. Scales: 0.5 mm.</p></caption><graphic xmlns:xlink="http://www.w3.org/1999/xlink" xlink:href="ZooKeys-165-021-g003.jpg" position="float" orientation="portrait" xlink:type="simple"/></fig></tp:treatment-sec></tp:taxon-treatment>
