# Supplementary material for: Taxonomic study on Lathrobium Gravenhorst (Coleoptera, Staphylinidae, Paederinae) from Longwangshan Mountain, East China
Source: Zookeys. 2012 Jan 13;(165):21–32. doi: 10.3897/zookeys.165.2384 (PMC3272631; doi:10.3897/zookeys.165.2384)
Supplement: XML Treatment for Lathrobium longwangshanense [file zookeys.165.2384-treatment2.xml]

<!DOCTYPE tp:taxon-treatment
  PUBLIC "-//TaxonX//DTD Taxonomic Treatment Publishing DTD v0 20100105//EN" "tax-treatment-NSO.dtd">
<tp:taxon-treatment xmlns:tp="http://www.plazi.org/taxpub"><tp:treatment-meta><mixed-citation publication-type="journal"><person-group><name><surname>Peng</surname><given-names>Zhong</given-names></name><name><surname>Li</surname><given-names>Li-Zhen</given-names></name><name><surname>Zhao</surname><given-names>Mei-Jun</given-names></name></person-group><article-title>Taxonomic study on <italic>Lathrobium</italic> Gravenhorst (Coleoptera, Staphylinidae, Paederinae) from Longwangshan Mountain, East China</article-title><source>Zookeys</source><day>13</day><month>1</month><year>2012</year><volume>2012</volume><issue>165</issue><fpage>21</fpage><lpage>32</lpage><pub-id pub-id-type="doi">10.3897/zookeys.165.2384</pub-id></mixed-citation></tp:treatment-meta><tp:nomenclature><tp:taxon-name>
                        <tp:taxon-name-part taxon-name-part-type="genus">Lathrobium</tp:taxon-name-part>
                        <tp:taxon-name-part taxon-name-part-type="species">longwangshanense</tp:taxon-name-part>
                    <object-id xmlns:xlink="http://www.w3.org/1999/xlink" xlink:type="simple">urn:lsid:zoobank.org:act:FFAABDE9-CA6B-4DD8-971D-41BC9898C0E0</object-id>
                    <object-id xmlns:xlink="http://www.w3.org/1999/xlink" xlink:type="simple">http://species-id.net/wiki/Lathrobium_longwangshanense</object-id>
                    </tp:taxon-name><tp:taxon-status xmlns:xlink="http://www.w3.org/1999/xlink" xlink:type="simple">sp. n.</tp:taxon-status><xref ref-type="fig" rid="F1">Figs 1B</xref><xref ref-type="fig" rid="F4">4</xref></tp:nomenclature><tp:treatment-sec sec-type="Type locality"><title>Type locality.</title><p>Longwangshan Nature Reserve, Zhejiang Province, East China</p></tp:treatment-sec><tp:treatment-sec sec-type="Type material"><title>Type material</title><p>(1 ♂). Holotype: ♂, labeled ‘<bold>CHINA:</bold> zhejiang Prov. / Anji County / Longwang Mt. / 25.iv.2006, alt. 950–1,200 m / Yong-Yin Wang leg.’.</p></tp:treatment-sec><tp:treatment-sec sec-type="Description"><title>Description.</title><p>Measurements and ratios (holotype):BL 9.56, HL 1.51, HW 1.58, PL 1.81, PW 1.59, EL 1.32, HL/HW 0.95, HW/PW 0.95, HL/PL 0.83, PL/PW 1.09, EL/PL 0.73.</p><p>Habitus as in <xref ref-type="fig" rid="F1">Fig. 1B</xref>. Externally similar to <italic><tp:taxon-name>Lathrobium lingae</tp:taxon-name></italic>, except for the lighter average coloration, the somewhat larger body size, the denser punctation on the head and the pronotum.</p><p>Male. Sternite VI (<xref ref-type="fig" rid="F4">Fig. 4A</xref>) with tufted pubescence same length as concavity; sternite VII (<xref ref-type="fig" rid="F4">Fig. 4B</xref>) with weak emargination; sternite VIII (<xref ref-type="fig" rid="F4">Fig. 4C</xref>) with darkish setae on impression and basal angle of asymmetrical triangular emargination with dense point-like seta; sternite IX (<xref ref-type="fig" rid="F4">Fig. 4D</xref>) slightly acute anteriorly; aedeagus (<xref ref-type="fig" rid="F4">Fig. 4E, 4F</xref>) with distinct long ventral process and twisted dorsal sclerites.</p><p>Female. Unknown.</p></tp:treatment-sec><tp:treatment-sec sec-type="Distribution"><title>Distribution.</title><p>East China (Zhejiang: Longwangshan Mountain).</p></tp:treatment-sec><tp:treatment-sec sec-type="Etymology"><title>Etymology.</title><p>The species is named after its type locality.</p></tp:treatment-sec><tp:treatment-sec sec-type="Remarks"><title>Remarks.</title><p>The new species is similar in most respects to <italic><tp:taxon-name>Lathrobium tianmushanense</tp:taxon-name></italic>, but itdiffers in having relatively stout body, HL/PL being more than 0.80, male sternite VI with tufted pubescence at concavity and aedeagus with longer twisted dorsal sclerites. In <italic><tp:taxon-name>Lathrobium tianmushanense</tp:taxon-name></italic>, the body is relatively slender, HL/PL is more than 0.73, the male sternite VI has the concavity lacking pubescence and the dorsal sclerites of the aedeagus are much shorter.</p></tp:treatment-sec><tp:treatment-sec><!--Section generated to contain objects referenced in tp:taxon-treatment.--><fig id="F1" position="float" orientation="portrait"><label>Figures 1.</label><caption><p>Male habitus of <italic><tp:taxon-name>Lathrobium</tp:taxon-name></italic> spp., <bold>A</bold> <italic><tp:taxon-name>Lathrobium lingae</tp:taxon-name></italic> <bold>B</bold> <italic><tp:taxon-name>Lathrobium longwangshanense</tp:taxon-name></italic> <bold>C</bold> <italic><tp:taxon-name>Lathrobium tianmushanense</tp:taxon-name></italic>. Scales: 1.0 mm.</p></caption><graphic xmlns:xlink="http://www.w3.org/1999/xlink" xlink:href="ZooKeys-165-021-g001.jpg" position="float" orientation="portrait" xlink:type="simple"/></fig><fig id="F4" position="float" orientation="portrait"><label>Figures 4.</label><caption><p><italic><tp:taxon-name>Lathrobium longwangshanense</tp:taxon-name></italic>. <bold>A</bold> male sternite VI <bold>B</bold> male sternite VII <bold>C</bold> male sternite VIII <bold>D</bold> male sternite IX <bold>E</bold> aedeagus in lateral view <bold>F</bold> aedeagus in ventral view. Scales: 0.5 mm.</p></caption><graphic xmlns:xlink="http://www.w3.org/1999/xlink" xlink:href="ZooKeys-165-021-g004.jpg" position="float" orientation="portrait" xlink:type="simple"/></fig></tp:treatment-sec></tp:taxon-treatment>
