# Supplementary material for: Taxonomic study on Lathrobium Gravenhorst (Coleoptera, Staphylinidae, Paederinae) from Longwangshan Mountain, East China
Source: Zookeys. 2012 Jan 13;(165):21–32. doi: 10.3897/zookeys.165.2384 (PMC3272631; doi:10.3897/zookeys.165.2384)
Supplement: XML Treatment for Lathrobium tianmushanense [file zookeys.165.2384-treatment3.xml]

<!DOCTYPE tp:taxon-treatment
  PUBLIC "-//TaxonX//DTD Taxonomic Treatment Publishing DTD v0 20100105//EN" "tax-treatment-NSO.dtd">
<tp:taxon-treatment xmlns:tp="http://www.plazi.org/taxpub"><tp:treatment-meta><mixed-citation publication-type="journal"><person-group><name><surname>Peng</surname><given-names>Zhong</given-names></name><name><surname>Li</surname><given-names>Li-Zhen</given-names></name><name><surname>Zhao</surname><given-names>Mei-Jun</given-names></name></person-group><article-title>Taxonomic study on <italic>Lathrobium</italic> Gravenhorst (Coleoptera, Staphylinidae, Paederinae) from Longwangshan Mountain, East China</article-title><source>Zookeys</source><day>13</day><month>1</month><year>2012</year><volume>2012</volume><issue>165</issue><fpage>21</fpage><lpage>32</lpage><pub-id pub-id-type="doi">10.3897/zookeys.165.2384</pub-id></mixed-citation></tp:treatment-meta><tp:nomenclature><tp:taxon-name>
                        <tp:taxon-name-part taxon-name-part-type="genus">Lathrobium</tp:taxon-name-part>
                        <tp:taxon-name-part taxon-name-part-type="species">tianmushanense</tp:taxon-name-part>
                    <object-id xmlns:xlink="http://www.w3.org/1999/xlink" xlink:type="simple">http://species-id.net/wiki/Lathrobium_tianmushanense</object-id>
                    </tp:taxon-name><tp:taxon-authority>Watanabe</tp:taxon-authority><xref ref-type="fig" rid="F1">Figs 1C</xref><xref ref-type="fig" rid="F5">5</xref><tp:nomenclature-citation-list><tp:nomenclature-citation><tp:taxon-name>Lathrobium tianmushanense</tp:taxon-name><comment> Watanabe, 1999: 249</comment></tp:nomenclature-citation></tp:nomenclature-citation-list></tp:nomenclature><tp:treatment-sec sec-type="Type locality"><title>Type locality.</title><p>WestTianmushan Mountain, Zhejiang Province, East China</p></tp:treatment-sec><tp:treatment-sec sec-type="Material studied"><title>Material studied</title><p>(3 ♂♂, 4 ♀♀). 1 ♂, 1 ♀, labelled ‘<bold>CHINA:</bold> zhejiang Prov. / Anji County / Longwang Mt. / Qianmutian / 27.v.2009, alt. 1,300 m, / Yuan, Liu, Feng &amp; Yin leg.’. 1 ♂, 3 ♀♀, same label data, but ‘29.v.2009’.</p><!--PageBreak--></tp:treatment-sec><tp:treatment-sec sec-type="Rescription"><title>Rescription.</title><p>For detailed male description of male see Watanabe (1999: 249).</p><p>Female. BL 8.06–8.34; Measurements and ratios: HL 1.17, HW 1.32, PL 1.55, PW 1.36, EL 1.02, HL/HW 0.89, HW/PW 0.97, HL/PL 0.76, PL/PW 1.14, EL/PL 0.88.</p><p>Slightly smaller than male; posterior margin of tergite VIII (<xref ref-type="fig" rid="F5">Fig. 5G</xref>) weakly asymmetrical; sternite VIII (<xref ref-type="fig" rid="F5">Fig. 5H</xref>) distinctly pointed in the middle; tergite IX (<xref ref-type="fig" rid="F5">Fig. 5I</xref>) (not separated from X) with long and acute lateral processes; tergite X (<xref ref-type="fig" rid="F5">Fig. 5I</xref>) slightly shorter than tergite IX.</p></tp:treatment-sec><tp:treatment-sec sec-type="Distribution"><title>Distribution.</title><p>East China (Zhejiang: Longwangshan and Tianmushan Mountains).</p></tp:treatment-sec><tp:treatment-sec sec-type="Remarks"><title>Remarks.</title><p><italic><tp:taxon-name>Lathrobium tianmushanense</tp:taxon-name></italic> is closest to <italic><tp:taxon-name>Lathrobium cooter</tp:taxon-name></italic>i from Zhejiang by sharing a similar general form. It can be readily separated by the male sternite VI with modified setae at the concavity and male sternite VIII with relatively regular emargination. While <italic><tp:taxon-name>Lathrobium cooteri</tp:taxon-name></italic> has the male sternite VI lacking sexual characters and male sternite VIII possess an irregular emargination.</p></tp:treatment-sec><tp:treatment-sec><!--Section generated to contain objects referenced in tp:taxon-treatment.--><fig id="F1" position="float" orientation="portrait"><label>Figures 1.</label><caption><p>Male habitus of <italic><tp:taxon-name>Lathrobium</tp:taxon-name></italic> spp., <bold>A</bold> <italic><tp:taxon-name>Lathrobium lingae</tp:taxon-name></italic> <bold>B</bold> <italic><tp:taxon-name>Lathrobium longwangshanense</tp:taxon-name></italic> <bold>C</bold> <italic><tp:taxon-name>Lathrobium tianmushanense</tp:taxon-name></italic>. Scales: 1.0 mm.</p></caption><graphic xmlns:xlink="http://www.w3.org/1999/xlink" xlink:href="ZooKeys-165-021-g001.jpg" position="float" orientation="portrait" xlink:type="simple"/></fig><fig id="F5" position="float" orientation="portrait"><label>Figures 5.</label><caption><p><italic><tp:taxon-name>Lathrobium tianmushanense</tp:taxon-name></italic>. <bold>A</bold> male sternite VI <bold>B</bold> male sternite VII <bold>C</bold> male sternite VIII <bold>D</bold> male sternite IX <bold>E</bold> aedeagus in lateral view <bold>F</bold> aedeagus in ventral view. <bold>G</bold> female tergite VIII<bold>H</bold> female sternite VIII <bold>I</bold> female tergite IX–X. Scales: 0.5 mm.</p></caption><graphic xmlns:xlink="http://www.w3.org/1999/xlink" xlink:href="ZooKeys-165-021-g005.jpg" position="float" orientation="portrait" xlink:type="simple"/></fig></tp:treatment-sec></tp:taxon-treatment>
