# Supplementary material for: Taxonomic study on Lathrobium Gravenhorst (Coleoptera, Staphylinidae, Paederinae) from Longwangshan Mountain, East China
Source: Zookeys. 2012 Jan 13;(165):21–32. doi: 10.3897/zookeys.165.2384 (PMC3272631; doi:10.3897/zookeys.165.2384)
Supplement: XML Treatment for Lathrobium uncum [file zookeys.165.2384-treatment4.xml]

<!DOCTYPE tp:taxon-treatment
  PUBLIC "-//TaxonX//DTD Taxonomic Treatment Publishing DTD v0 20100105//EN" "tax-treatment-NSO.dtd">
<tp:taxon-treatment xmlns:tp="http://www.plazi.org/taxpub"><tp:treatment-meta><mixed-citation publication-type="journal"><person-group><name><surname>Peng</surname><given-names>Zhong</given-names></name><name><surname>Li</surname><given-names>Li-Zhen</given-names></name><name><surname>Zhao</surname><given-names>Mei-Jun</given-names></name></person-group><article-title>Taxonomic study on <italic>Lathrobium</italic> Gravenhorst (Coleoptera, Staphylinidae, Paederinae) from Longwangshan Mountain, East China</article-title><source>Zookeys</source><day>13</day><month>1</month><year>2012</year><volume>2012</volume><issue>165</issue><fpage>21</fpage><lpage>32</lpage><pub-id pub-id-type="doi">10.3897/zookeys.165.2384</pub-id></mixed-citation></tp:treatment-meta><tp:nomenclature><tp:taxon-name>
                        <tp:taxon-name-part taxon-name-part-type="genus">Lathrobium</tp:taxon-name-part>
                        <tp:taxon-name-part taxon-name-part-type="species">uncum</tp:taxon-name-part>
                    <object-id xmlns:xlink="http://www.w3.org/1999/xlink" xlink:type="simple">urn:lsid:zoobank.org:act:FBC72B91-DE34-49D0-9918-A486421C9F48</object-id>
                    <object-id xmlns:xlink="http://www.w3.org/1999/xlink" xlink:type="simple">http://species-id.net/wiki/Lathrobium_uncum</object-id>
                    </tp:taxon-name><tp:taxon-status xmlns:xlink="http://www.w3.org/1999/xlink" xlink:type="simple">sp. n.</tp:taxon-status><xref ref-type="fig" rid="F2">Figs 2A</xref><xref ref-type="fig" rid="F6">6</xref></tp:nomenclature><tp:treatment-sec sec-type="Type locality"><title>Type locality.</title><p>Longwangshan Nature Reserve, Zhejiang Province, East China</p></tp:treatment-sec><tp:treatment-sec sec-type="Type material"><title>Type material</title><p>(7 ♂♂, 5 ♀♀). Holotype: ♂, labeled ‘<bold>CHINA:</bold> zhejiang Prov. / Anji County / Longwang Mt. / 25.iv.2006, alt. 950–1,200 m / Tang Liang leg.’. Paratypes: 7 ♂♂, 5 ♀, same label data as holotype; 1 ♂, 4 ♀♀, same, but ‘Qianmutian / 27.v.2009, alt. 1,300 m/ Yuan, Liu, Feng &amp; Yin leg.’.</p></tp:treatment-sec><tp:treatment-sec sec-type="Description"><title>Description.</title><p>Measurements and ratios: BL 5.35–5.93. Holotype: HL 0.78, HW 0.81, PL 1.02, PW 0.82, EL 0.72, HL/HW 0.97, HW/PW 0.98, HL/PL 0.77, PL/PW 1.25, EL/PL 0.70.</p><p>Habitus as in <xref ref-type="fig" rid="F2">Fig. 2A</xref>. Externally similar to <italic><tp:taxon-name>Lathrobium lingae</tp:taxon-name></italic>, except for the lighter average coloration, the somewhat smaller body size and the sparser punctation on the head and the pronotum.</p><p>Male. Sternite VII (<xref ref-type="fig" rid="F6">Fig. 6A</xref>) with a group of coarse setae at middle; sternite VIII (<xref ref-type="fig" rid="F6">Fig. 6B</xref>) with half elliptical median emargination, two rows of modified setae in large but faint apical impression and another row along the posterior margin; sternite IX (<xref ref-type="fig" rid="F6">Fig. 6C</xref>) with cuttle-bone-shaped impression; aedeagus (<xref ref-type="fig" rid="F6">Fig. 6D, 6E</xref>) with a hook-shaped ventral process.</p><p>Female. Tergite VIII (<xref ref-type="fig" rid="F6">Fig. 6F</xref>) with posterior margin saliently curved; sternite VIII (<xref ref-type="fig" rid="F6">Fig. 6G</xref>) weakly convex posteriorly and with inconspicuous micropubescence; tergite IX (<xref ref-type="fig" rid="F6">Fig. 6H</xref>) (not separated from X), with long lateral processes; tergite X relatively short.</p><fig id="F2" position="float" orientation="portrait"><label>Figures 2.</label><caption><p>Male habitus of <italic><tp:taxon-name>Lathrobium</tp:taxon-name></italic> spp., <bold>A</bold> <italic><tp:taxon-name>Lathrobium uncum</tp:taxon-name></italic><bold>B</bold> <italic><tp:taxon-name>Lathrobium</tp:taxon-name></italic> sp. indet. Scales: 1.0 mm.</p></caption><graphic xmlns:xlink="http://www.w3.org/1999/xlink" xlink:href="ZooKeys-165-021-g002.jpg" position="float" orientation="portrait" xlink:type="simple"/></fig></tp:treatment-sec><tp:treatment-sec sec-type="Distribution"><title>Distribution.</title><p>East China (Zhejiang: Longwangshan Mountain).</p></tp:treatment-sec><tp:treatment-sec sec-type="Etymology"><title>Etymology.</title><p>The specific name ‘<italic>uncum</italic>’ (Latin adjective) means ‘hooked’.</p></tp:treatment-sec><tp:treatment-sec sec-type="Remarks"><title>Remarks.</title><p>The new species and <italic><tp:taxon-name>Lathrobium tamurai</tp:taxon-name></italic> from Zhejiang share many features, particularly the general form. They can be readily distinguished by the male sternite VII <!--PageBreak-->lacking an impression and with several modified discal setae, male sternite VIII with two rows of modified setae in large but faint apical impression and another row along the posterior margin, and slender aedeagus with the ventral process being hook-shaped in <italic><tp:taxon-name>Lathrobium uncum</tp:taxon-name></italic>, whereas in <italic><tp:taxon-name>Lathrobium tamurai</tp:taxon-name></italic>, the male sternite VII has the impression evenly covered with modified setae on each side of the median part; the male sternite VIII has a horseshoe-shaped impression with dense modified setae; and the robust aedeagus has a straight ventral process.</p></tp:treatment-sec><tp:treatment-sec><!--Section generated to contain objects referenced in tp:taxon-treatment.--><fig id="F6" position="float" orientation="portrait"><label>Figures 6.</label><caption><p><italic><tp:taxon-name>Lathrobium uncum</tp:taxon-name></italic>. <bold>A</bold> male sternite VII <bold>B</bold> male sternite VIII <bold>C</bold> male sternite IX <bold>D</bold> aedeagus in lateral view <bold>E</bold> aedeagus in ventral view. <bold>F</bold> female tergite VIII<bold>G</bold> female sternite VIII <bold>H</bold> female tergite IX–X. Scales: 0.5 mm.</p></caption><graphic xmlns:xlink="http://www.w3.org/1999/xlink" xlink:href="ZooKeys-165-021-g006.jpg" position="float" orientation="portrait" xlink:type="simple"/></fig></tp:treatment-sec></tp:taxon-treatment>
