# Supplementary material for: Taxonomic study on Lathrobium Gravenhorst (Coleoptera, Staphylinidae, Paederinae) from Longwangshan Mountain, East China
Source: Zookeys. 2012 Jan 13;(165):21–32. doi: 10.3897/zookeys.165.2384 (PMC3272631; doi:10.3897/zookeys.165.2384)
Supplement: XML Treatment for Lathrobium [file zookeys.165.2384-treatment5.xml]

<!DOCTYPE tp:taxon-treatment
  PUBLIC "-//TaxonX//DTD Taxonomic Treatment Publishing DTD v0 20100105//EN" "tax-treatment-NSO.dtd">
<tp:taxon-treatment xmlns:tp="http://www.plazi.org/taxpub"><tp:treatment-meta><mixed-citation publication-type="journal"><person-group><name><surname>Peng</surname><given-names>Zhong</given-names></name><name><surname>Li</surname><given-names>Li-Zhen</given-names></name><name><surname>Zhao</surname><given-names>Mei-Jun</given-names></name></person-group><article-title>Taxonomic study on <italic>Lathrobium</italic> Gravenhorst (Coleoptera, Staphylinidae, Paederinae) from Longwangshan Mountain, East China</article-title><source>Zookeys</source><day>13</day><month>1</month><year>2012</year><volume>2012</volume><issue>165</issue><fpage>21</fpage><lpage>32</lpage><pub-id pub-id-type="doi">10.3897/zookeys.165.2384</pub-id></mixed-citation></tp:treatment-meta><tp:nomenclature><tp:taxon-name>
                        <tp:taxon-name-part taxon-name-part-type="genus">Lathrobium</tp:taxon-name-part>
                    </tp:taxon-name><tp:taxon-status xmlns:xlink="http://www.w3.org/1999/xlink" xlink:type="simple">sp. indet.</tp:taxon-status><xref ref-type="fig" rid="F2">Figs 2B</xref><xref ref-type="fig" rid="F7">7</xref></tp:nomenclature><tp:treatment-sec sec-type="Material studied"><title>Material studied</title><p>(3 ♂♂, 3 ♀♀). 3 ♂♂, 3 ♀♀, labelled ‘<bold>CHINA:</bold> Zhejiang Prov / Anji County / Longwang Mt. / Qianmutian / 25.v.2009, alt. 1300 m / Yuan, Liu, Feng &amp; Yin leg.’.</p></tp:treatment-sec><tp:treatment-sec sec-type="Description"><title>Description.</title><p>Measurements and ratios: BL 6.43–6.65. Holotype: HL 0.78, PL 1.12, PW 0.93, EL 0.74, HL/HW 0.95, HW/PW 0.96, HL/PL 0.74, PL/PW 1.20, EL/PL 0.66.</p><p>Habitus as in <xref ref-type="fig" rid="F2">Fig. 2B</xref>. Externally similar to <italic><tp:taxon-name>Lathrobium lingae</tp:taxon-name></italic>, except for the somewhat smaller body size and the more oblong pronotum.</p><p>Male. Sternite VII (<xref ref-type="fig" rid="F7">Fig. 7A</xref>) with conspicuously modified setae at weak impression; sternite VIII (<xref ref-type="fig" rid="F7">Fig. 7B</xref>) with approximately elliptic impression and furnished with numerous peg-setae, emargination irregularly shaped; sternite IX (<xref ref-type="fig" rid="F7">Fig. 7C</xref>) anisomerous; aedeagus (<xref ref-type="fig" rid="F7">Fig. 7D, 7E</xref>) with broad ventral process and two apical gracile dorsal sclerites.</p><p>Female. Posterior margins of tergite VIII (<xref ref-type="fig" rid="F7">Fig. 7F</xref>) indistinctly asymmetrical and sternite VIII (<xref ref-type="fig" rid="F7">Fig. 7G</xref>) obtusely produced at middle; tergite IX (<xref ref-type="fig" rid="F7">Fig. 7H</xref>) not separated clearly and its lateral processes acute apically; tergite X relatively short.</p></tp:treatment-sec><tp:treatment-sec sec-type="Distribution"><title>Distribution.</title><p>East China (Zhejiang: Longwangshan Mountain).</p></tp:treatment-sec><tp:treatment-sec sec-type="Remarks"><title>Remarks.</title><p>The speciesresembles <italic><tp:taxon-name>Lathrobium rougemonti</tp:taxon-name></italic> Watanabe from Zhejiangby sharing the similar form, male sternite VII with weak impression and male sternite VIII with many dark setae in the large impression, but that of aedeagus typically with two closer dorsal sclerites. In <italic><tp:taxon-name>Lathrobium rougemonti</tp:taxon-name></italic>, aedeagus have two widely separated dorsal sclerites. The original description of <italic><tp:taxon-name>Lathrobium rougemonti</tp:taxon-name></italic> is based on the holotype from West Tianmushan Mountain. The type was not examined, but based on the description and<!--PageBreak--> the illustration (habitus, male abdominal apex and aedeagus) provided by Watanabe (1999), there is still doubt whether the population from Longwangshan represents a new species. As intermediate form exists, it will be necessary to study the type material of <italic><tp:taxon-name>Lathrobium rougemonti</tp:taxon-name></italic> for clarification. (Assing pers. comm.)</p></tp:treatment-sec><tp:treatment-sec><!--Section generated to contain objects referenced in tp:taxon-treatment.--><fig id="F2" position="float" orientation="portrait"><label>Figures 2.</label><caption><p>Male habitus of <italic><tp:taxon-name>Lathrobium</tp:taxon-name></italic> spp., <bold>A</bold> <italic><tp:taxon-name>Lathrobium uncum</tp:taxon-name></italic><bold>B</bold> <italic><tp:taxon-name>Lathrobium</tp:taxon-name></italic> sp. indet. Scales: 1.0 mm.</p></caption><graphic xmlns:xlink="http://www.w3.org/1999/xlink" xlink:href="ZooKeys-165-021-g002.jpg" position="float" orientation="portrait" xlink:type="simple"/></fig><fig id="F7" position="float" orientation="portrait"><label>Figures 7.</label><caption><p><italic><tp:taxon-name>Lathrobium</tp:taxon-name></italic> sp. indet.. <bold>A</bold> male sternite VII <bold>B</bold> male sternite VIII <bold>C</bold> male sternite IX <bold>D</bold> aedeagus in lateral view <bold>E</bold> aedeagus in ventral view. <bold>F</bold> female tergite VIII<bold>G</bold> female sternite VIII <bold>H</bold> female tergite IX–X. Scales: 0.5 mm.</p></caption><graphic xmlns:xlink="http://www.w3.org/1999/xlink" xlink:href="ZooKeys-165-021-g007.jpg" position="float" orientation="portrait" xlink:type="simple"/></fig></tp:treatment-sec></tp:taxon-treatment>
